# Supplementary material for: Evaluation of Oxidative Stability of Full Fat Soybean Flour in Storage and Sensory Quality of Tuo Zaafi-Enriched with Soy Flour as Influenced by Traditional Processing Methods
Source: Foods. 2021 Sep 15;10(9):2192. doi: 10.3390/foods10092192 (PMC8472710; doi:10.3390/foods10092192)
Supplement: Supplementary file 1 [file foods-10-02192-s001.zip]

Archive with 1 entries (1 files):
- foods-1353473-supplementary.pdf
